# Supplementary material for: The Effect of the Acid-Base Imbalance on the Shape and Structure of Red Blood Cells
Source: Cells. 2024 Nov 3;13(21):1813. doi: 10.3390/cells13211813 (PMC11545479; doi:10.3390/cells13211813)
Supplement: Supplementary file 1 [file cells-13-01813-s001.zip]

Archive with 1 entries (1 files):
- cells-3253006-supplementary.pdf
